# Supplementary material for: Interfacial Synthesis of an Electro-Functional 2D Bis(terpyridine)copper(II) Polymer Nanosheet
Source: Molecules. 2025 May 4;30(9):2044. doi: 10.3390/molecules30092044 (PMC12073553; doi:10.3390/molecules30092044)
Supplement: Supplementary file 1 [file molecules-30-02044-s001.zip]

Archive with 1 entries (1 files):
- molecules-3585431-supplementary.pdf
